# Supplementary material for: Newmark displacement data for low to moderate magnitude events in the Betic Cordillera
Source: Data Brief. 2020 Jul 31;32:106097. doi: 10.1016/j.dib.2020.106097 (PMC7415828; doi:10.1016/j.dib.2020.106097)
Supplement: Supplementary file 1 [file mmc1.xlsx]

## Sheet: Events
Event	Date	Time	Lat	Lon	Z (km)	Imax (EMS)	M	Epicenter	Context
1	1993-12-23	14:22:35	36.78	-2.9367	8	VI-VII	5	S BERJA.AL	Betic Cordillera
2	1994-01-04	08:03:15	36.5717	-2.815	2	VII	4.9	ALBORÁN NORTE	Betic Cordillera
3	1994-04-19	23:51:59	37.3083	-1.9467	5	IV	3.6	W CUEVAS DEL ALMANZORA.AL	Betic Cordillera
4	1995-03-17	14:04:14	37.175	-3.7733	2	IV	3.9	S CHAUCHINA.GR	Betic Cordillera
5	1996-01-09	07:36:59	37.055	-3.92	2	IV	3.8	SW CACÍN.GR	Betic Cordillera
6	1996-12-28	07:30:37	37.1617	-3.7167	1	V	4.1	S SANTA FE.GR	Betic Cordillera
7	1997-02-24	07:09:51	37.02	-3.835	6	V	4.3	SW AGRÓN.GR	Betic Cordillera
10	1998-11-18	23:18:11	36.9678	-3.7792	3	IV	3.8	NE JAYENA.GR	Betic Cordillera
11	1999-02-02	13:45:17	38.0963	-1.5014	1	VI	4.7	N MULA.MU	Betic Cordillera
12	2003-09-10	20:22:47	37.1189	-3.7966	3	IV	3.6	SE CHIMENEAS.GR	Betic Cordillera
14	2005-01-29	07:41:32	37.8535	-1.7555	11	VII	4.8	NW ALEDO.MU	Betic Cordillera
15	2007-01-04	23:32:32	37.2008	-3.7447		V	3.8	E CHAUCHINA.GR	Betic Cordillera
16	2007-06-30	03:53:45	37.0784	-5.3732	8	V	4.4	SE MORÓN DE LA FRONTERA.SE	Betic Cordillera
17	2008-02-06	17:53:00	36.8928	-2.1944	10	V	4.3	S NÍJAR.AL	Betic Cordillera
18	2008-07-21	02:30:03	39.013	-0.433		V	3.6	SW BARXETA.V	Betic Cordillera
19	2008-10-02	04:02:53	37.0442	-5.4112	8	V	4.7	NE CORIPE.SE	Betic Cordillera
20	2009-11-05	05:39:55	37.0517	-3.8217	10	IV	3.9	S VENTAS DE HUELMA.GR	Betic Cordillera
21	2011-05-11	16:47:26	37.7175	-1.7114	4	VII	5.1	NE LORCA.MU	Betic Cordillera
22	2011-05-11	15:05:13	37.7196	-1.7076	2	VI	4.5	N LORCA.MU	Betic Cordillera
23	2011-05-11	20:37:45	37.7308	-1.7012	4	IV	3.9	N LORCA.MU	Betic Cordillera
24	2012-02-26	15:31:35	37.0618	-3.8963	2	IV	3.5	E CACÍN.GR	Betic Cordillera
27	2013-02-05	21:23:48	38.0399	-3.2755	3	IV-V	3.7	NE TORREPEROGIL.J	Betic Cordillera
28	2013-02-05	21:24:12	38.0476	-3.2651		V	3.9	NE TORREPEROGIL.J	Betic Cordillera
40	2015-11-23	08:02:11	36.8027	-3.1812	7	III	3.8	NE ALBUÑOL.GR	Betic Cordillera
41	2016-01-25	04:22:01	35.6004	-3.8056	12	VI	6.3	ALBORÁN SUR	Betic Cordillera
42	2016-01-31	16:25:27	36.5694	-3.0897		IV	4.5	ALBORÁN NORTE	Betic Cordillera
43	2016-02-22	03:46:03	35.6344	-3.6097	12	IV	5.1	ALBORÁN SUR	Betic Cordillera
44	2016-03-12	15:04:07	35.5668	-3.5971	22	IV	4.8	ALBORÁN SUR	Betic Cordillera
45	2016-03-15	04:40:40	35.6226	-3.6483	11	IV	5.2	ALBORÁN SUR	Betic Cordillera
46	2016-05-03	11:56:38	37.7181	-1.5876		IV	3.7	S ALEDO.MU	Betic Cordillera
48	2018-03-02	19:08:22	37.981	-1.4223	12	IV	3.9	SW ALBUDEITE.MU	Betic Cordillera
49	2018-12-13	07:58:27	37.6749	-1.7424	1	III	3.5	W LORCA.MU	Betic Cordillera
50	2019-10-25	09:35:48	36.9835	-5.2931	0	V	4.5	NW OLVERA.CA	Betic Cordillera

## Sheet: Records
Event	#_Record	Date	Time	Epicenter	Station	Code_RA	Code_BD	Lat	Lon	Distance (km)	Geology	Site_Cond (EC8)	Record_file	Component	PGA (g)	PGV (cm/s)	Ia (m/s)	Dn_Ky=0.02g, cm	Dn_Ky=0.03g, cm	Dn_Ky=0.04g, cm	Dn_Ky=0.05g, cm	Dn_Ky=0.06g, cm	Dn_Ky=0.08g, cm	Dn_Ky=0.10g, cm	Dn_Ky=0.125g, cm	Dn_Ky=0.15g, cm	Dn_Ky=0.20g, cm	Dn_Ky=0.25g, cm	Dn_Ky=0.30g, cm
1	1	1993-12-23	14:22:35	S BERJA.AL	Adra (ALMERÍA)	ADR	EXAD	36.7504	-3.0124	7.5	Quartzite and schists	B	ADR23D93.V2	E	0.102869	4.8569	0.0461107	1.83659	1.10667	0.69262	0.424664	0.239066	0.0508893	0.000637216	0	0	0	0	0
2	2	1994-01-04	08:03:15	ALBORÁN NORTE	Adra (ALMERÍA)	ADR	EXAD	36.7504	-3.0124	26.5	Quartzite and schists	B	ADR04E94.V2	E	0.0507584	2.24	0.0111932	0.0997754	0.0165505	0	0	0	0	0	0	0	0	0	0
2	3	1994-01-04	08:03:15	ALBORÁN NORTE	Granada (GRANADA)	CAB	EXCAB	37.1772	-3.5925	96.4	Conglomerates	B	CMA04E94.V2	E	0.0226051	1.6362	0.0101042	0.00292846	0	0	0	0	0	0	0	0	0	0	0
4	4	1995-03-17	14:04:14	S CHAUCHINA.GR	Santa Fe (GRANADA)	STF	EXSTF	37.1894	-3.7181	5.1	Quaternary alluvial sediments	C	STF17M95.V2	E	0.0218688	0.73568	0.001597	0.000647634	0	0	0	0	0	0	0	0	0	0	0
5	5	1996-01-09	07:36:59	SW CACÍN.GR	Cacín (GRANADA)	CAC	EXCAC	37.06	-3.917	0.7	Conglomerates and lutites	B	CAC09E96.V2	E	0.0313746	1.2685	0.00329386	0.0186756	0.000102683	0	0	0	0	0	0	0	0	0	0
6	6	1996-12-28	07:30:37	S SANTA FE.GR	Chimeneas (GRANADA)	CHI	EXCH	37.1325	-3.8243	10	Quaternary alluvial sediments	C	CHI28D96.V2	E	0.0200201	0.71745	0.00449728	0	0	0	0	0	0	0	0	0	0	0	0
6	7	1996-12-28	07:30:37	S SANTA FE.GR	Churriana de la Vega (GRANADA)	CHU	EXCHU	37.1478	-3.6461	6.4	Quaternary alluvial sediments	B	CHU28D96.V2	E	0.0308974	0.6661	0.00301573	0.00532407	4.1389e-05	0	0	0	0	0	0	0	0	0	0
6	8	1996-12-28	07:30:37	S SANTA FE.GR	Granada (GRANADA)	CAB	EXCAB	37.1772	-3.5925	11.4	Conglomerates	B	CMA28D96.V2	E	0.0464328	1.4898	0.0108975	0.0753224	0.0169941	0.00197072	0	0	0	0	0	0	0	0	0
6	9	1996-12-28	07:30:37	S SANTA FE.GR	Granada (GRANADA)	FAC	EXFAC	37.1797	-3.6094	9.7	Gravel, sand and red clays	C	FAC28D96.V2	E	0.0202016	0.67584	0.0014369	6.98102e-06	0	0	0	0	0	0	0	0	0	0	0
6	10	1996-12-28	07:30:37	S SANTA FE.GR	Santa Fe (GRANADA)	STF	EXSTF	37.1894	-3.7181	3.1	Quaternary alluvial sediments	C	STF28D96.V2	E	0.0510868	1.5522	0.00881662	0.0692308	0.0235322	0.00579199	7.74083e-05	0	0	0	0	0	0	0	0
7	11	1997-02-24	07:09:51	SW AGRÓN.GR	Agrón (GRANADA)	AGR	EXAGR	37.0303	-3.8347	1.4	Calcarenites	B	AGR24F97.V2	E	0.101349	3.2445	0.0183865	0.488116	0.337603	0.230632	0.149264	0.0902324	0.0217414	0.000103335	0	0	0	0	0
7	12	1997-02-24	07:09:51	SW AGRÓN.GR	Jayena (GRANADA)	JAY	EXJAY	36.9489	-3.8228	8	Alluvial sediments (sand and silts)	C	JAY24F97.V2	E	0.0340412	0.98324	0.00845393	0.0267858	0.00154769	0	0	0	0	0	0	0	0	0	0
7	13	1997-02-24	07:09:51	SW AGRÓN.GR	Ventas de Huelma (GRANADA)	VEN	EXVEN	37.0672	-3.8211	5.4	Silts and gypsum	B	VDH24F97.V2	E	0.0253807	1.2416	0.00241495	0.00597855	0	0	0	0	0	0	0	0	0	0	0
10	16	1998-11-18	23:18:11	NE JAYENA.GR	Agrón (GRANADA)	AGR	EXAGR	37.0303	-3.8347	8.5	Calcarenites	B	AGR18N98.V2	E	0.0362009	0.86075	0.00280482	0.00283429	0	0	0	0	0	0	0	0	0	0	0
10	17	1998-11-18	23:18:11	NE JAYENA.GR	Jayena (GRANADA)	JAY	EXJAY	36.9489	-3.8228	4.4	Alluvial sediments (sand and silts)	C	JAY18N98.V2	E	0.0227009	0.65976	0.00201024	0.000318848	0	0	0	0	0	0	0	0	0	0	0
11	18	1999-02-02	13:45:17	N MULA.MU	Lorquí (MURCIA)	LOQ	EXLR	38.0825	-1.2534	21.8	Alluvial sediments	C	LOQ02F99_2.V2	E	0.0541316	0.99587	0.0217138	0.0686085	0.00844077	0.000503231	0	0	0	0	0	0	0	0	0
12	19	2003-09-10	20:22:47	SE CHIMENEAS.GR	Chimeneas (GRANADA)	CHI	EXCH	37.1325	-3.8243	2.9	Quaternary alluvial sediments	C	CHI_20030910_202249.ACC	E	0.031992	1.34861	0.00496	0.00102855	0	0	0	0	0	0	0	0	0	0	0
14	21	2005-01-29	07:41:32	NW ALEDO.MU	Mula (MURCIA)	MUL	EXMU	38.0396	-1.4941	30.9	Quaternary	B	MUL_20050129_074138.ACC	E	0.025111	0.580191	0.006792	0.00151938	0	0	0	0	0	0	0	0	0	0	0
15	22	2007-01-04	23:32:32	E CHAUCHINA.GR	Churriana de la Vega (GRANADA)	CHU	EXCHU	37.1478	-3.6461	10.5	Quaternary alluvial sediments	B	CHU04E07.V2	E	0.0264749	0.81826	0.00185566	0.00111325	0	0	0	0	0	0	0	0	0	0	0
15	23	2007-01-04	23:32:32	E CHAUCHINA.GR	Santa Fe (GRANADA)	STF	EXSTF	37.1894	-3.7181	2.7	Quaternary alluvial sediments	C	STF04E07.V2	E	0.0735134	3.0377	0.0115243	0.1674	0.0517118	0.0179234	0.00268712	0	0	0	0	0	0	0	0
16	24	2007-06-30	03:53:45	SE MORÓN DE LA FRONTERA.SE	Algodonales (CÁDIZ)	ALG	EXAO	36.8801	-5.4049	22.2	Colluvial sediments	C	ALG_20070630_035349.ACC	E	0.027688	1.75461	0.006692	0.0142731	0	0	0	0	0	0	0	0	0	0	0
17	25	2008-02-06	17:53:00	S NÍJAR.AL	Níjar (ALMERÍA)	NIJ	EXNIJ	36.9715	-2.207	8.8	Dolostone, breccia and limestone	A	NIJ06F08.V2	E	0.0495072	1.6379	0.00423842	0.0928277	0.0253367	0.00419747	0	0	0	0	0	0	0	0	0
18	26	2008-07-21	02:30:03	SW BARXETA.V	Xàtiva (VALENCIA)	XAT	EXXAT	38.9903	-0.5197	7.9	Marls	B	XAT21L08.V2	E	0.0263903	0.52763	0.00272174	0.000833659	0	0	0	0	0	0	0	0	0	0	0
19	27	2008-10-02	04:02:53	NE CORIPE.SE	Algodonales (CÁDIZ)	ALG	EXAO	36.8801	-5.4049	18.3	Colluvial sediments	C	ALG_2008102_040256.ACC	E	0.021022	0.830514	0.003724	4.72041e-05	0	0	0	0	0	0	0	0	0	0	0
20	28	2009-11-05	05:39:55	S VENTAS DE HUELMA.GR	Agrón (GRANADA)	AGR	EXAGR	37.0303	-3.8347	2.6	Calcarenites	B	AGR05N09.V2	E	0.0272998	0.68056	0.00134367	0.00318838	0	0	0	0	0	0	0	0	0	0	0
20	29	2009-11-05	05:39:55	S VENTAS DE HUELMA.GR	Cacín (GRANADA)	CAC	EXCAC	37.06	-3.917	8.5	Conglomerates and lutites	B	CAC05N09.V2	E	0.0396629	1.9543	0.00560454	0.0631269	0.00673929	0	0	0	0	0	0	0	0	0	0
20	30	2009-11-05	05:39:55	S VENTAS DE HUELMA.GR	Chimeneas (GRANADA)	CHI	EXCH	37.1325	-3.8243	9	Quaternary alluvial sediments	C	CHI_20091105_053958.ACC	E	0.024132	0.818354	0.002682	3.0506e-05	0	0	0	0	0	0	0	0	0	0	0
20	31	2009-11-05	05:39:55	S VENTAS DE HUELMA.GR	Ventas de Huelma (GRANADA)	VEN	EXVEN	37.0672	-3.8211	1.7	Silts and gypsum	B	VEN05N09.V2	E	0.0220789	0.63431	0.00120805	0.000495957	0	0	0	0	0	0	0	0	0	0	0
21	32	2011-05-11	16:47:26	NE LORCA.MU	Alhama de Murcia (MURCIA)	AM2	EXAHM	37.8415	-1.4344	28	Quaternary sediments	B	AM2_20110511_164719	E	0.04767	2.09385	0.01579	0.132111	0.025905	6.3256e-05	0	0	0	0	0	0	0	0	0
22	33	2011-05-11	15:05:13	N LORCA.MU	Lorca (MURCIA)	LOR	EXLO	37.6767	-1.7002	4.8	Conglomerates	B	LOR_20110511_150514.ACC	E	0.1189	4.35273	0.02579	0.513668	0.231559	0.107655	0.0484608	0.0184074	0.00117062	0	0	0	0	0	0
21	34	2011-05-11	16:47:26	NE LORCA.MU	Lorca (MURCIA)	LOR	EXLO	37.6767	-1.7002	4.6	Conglomerates	B	LOR_20110511_164726.ACC	E	0.14365	14.7526	0.10962	6.26584	4.3555	3.17155	2.34053	1.73458	0.94251	0.410208	0.0289662	0	0	0	0
23	35	2011-05-11	20:37:45	N LORCA.MU	Lorca (MURCIA)	LOR	EXLO	37.6767	-1.7002	6	Conglomerates	B	LOR_20110511_203746.ACC	E	0.026307	0.833261	0.002079	0.00354029	0	0	0	0	0	0	0	0	0	0	0
21	36	2011-05-11	16:47:26	NE LORCA.MU	Mula (MURCIA)	MUL	EXMU	38.0396	-1.4941	40.6	Quaternary	B	MUL_20110511_164733.ACC	E	0.042596	1.49743	0.016102	0.0642913	0.00738265	0.000243111	0	0	0	0	0	0	0	0	0
21	37	2011-05-11	16:47:26	NE LORCA.MU	Zarcilla de Ramos (MURCIA)	ZAR	EXZAR	37.8446	-1.8779	20.3	Quaternary	B	ZAR_20110511_164730.ACC	E	0.030624	2.02718	0.014642	0.0279677	3.97207e-05	0	0	0	0	0	0	0	0	0	0
24	38	2012-02-26	15:31:35	E CACÍN.GR	Cacín (GRANADA)	CAC	EXCAC	37.06	-3.917	1.8	Conglomerates and lutites	B	CAC26F12.V2	E	0.0237879	0.51684	0.00127183	0.000789672	0	0	0	0	0	0	0	0	0	0	0
24	39	2012-02-26	15:31:35	E CACÍN.GR	Ventas de Huelma (GRANADA)	VEN	EXVEN	37.0672	-3.8211	6.7	Silts and gypsum	B	VEN26F12.V2	E	0.030358	0.49963	0.00136051	0.00374686	4.51275e-06	0	0	0	0	0	0	0	0	0	0
27	40	2013-02-05	21:23:48	NE TORREPEROGIL.J	Torreperogil (JAÉN)	UMV8		38.03	-3.28	9.7	Sandstone	B	UMV8_20130205_212340.ACC	E	0.024303	0.365415	0.000794	0.000449101	0	0	0	0	0	0	0	0	0	0	0
28	41	2013-02-05	21:24:12	NE TORREPEROGIL.J	Torreperogil (JAÉN)	UMV8		38.03	-3.28	8.9	Sandstone	B	UMV8_20130205_212402.ACC	E	0.127753	1.64783	0.013795	0.16056	0.111532	0.0776489	0.0535754	0.0356324	0.0149744	0.00387973	3.42821e-05	0	0	0	0
40	46	2015-11-23	08:02:11	NE ALBUÑOL.GR	Albuñol (GRANADA)	ABU	EXAL	36.7911	-3.2026	2.3	Travertine	B	ABU_20151123_080213.acc	E	0.029902	0.365352	0.001027	0.00104037	0	0	0	0	0	0	0	0	0	0	0
41	47	2016-01-25	04:22:01	ALBORÁN SUR	Melilla (MELILLA)	MEL	EMLI	35.2985	-2.9578	83.8	Limestone	A	MEL_20160125_042216.ACC	E	0.089404	8.69616	0.134717	3.50065	1.35634	0.554028	0.193035	0.0659654	0.00283334	0	0	0	0	0	0
42	48	2016-01-31	16:25:27	ALBORÁN NORTE	Albuñol (GRANADA)	ABU	EXAL	36.7911	-3.2026	26.6	Travertine	B	ABU_20160131_162532.ACC	E	0.02554	0.554153	0.002213	0.000952681	0	0	0	0	0	0	0	0	0	0	0
43	49	2016-02-22	03:46:03	ALBORÁN SUR	Melilla (MELILLA)	MEL	EMLI	35.2985	-2.9578	69.9	Limestone	A	MEL_20160222_034614.ACC	E	0.03642	1.27374	0.008754	0.0299138	0.00153462	0	0	0	0	0	0	0	0	0	0
44	50	2016-03-12	15:04:07	ALBORÁN SUR	Melilla (MELILLA)	MEL	EMLI	35.2985	-2.9578	65.2	Limestone	A	MEL_20160312_150418.ACC	E	0.034095	1.29771	0.008523	0.076561	0.00295424	0	0	0	0	0	0	0	0	0	0
45	51	2016-03-15	04:40:40	ALBORÁN SUR	Melilla (MELILLA)	MEL	EMLI	35.2985	-2.9578	72.2	Limestone	A	MEL_20160315_044052.ACC	E	0.021213	1.05858	0.004479	0.000151764	0	0	0	0	0	0	0	0	0	0	0
46	52	2016-05-03	11:56:38	S ALEDO.MU	Lorca (MURCIA)	LOR	EXLO	37.6767	-1.7002	10.9	Conglomerates	B	LOR_20160503_115639.ACC	E	0.023209	0.371332	0.000686	0.000332354	0	0	0	0	0	0	0	0	0	0	0
48	54	2018-03-02	19:08:22	SW ALBUDEITE.MU	Mula (MURCIA)	MUL	EXMU	38.0396	-1.4941	9.1	Quaternary	B	MUL_20180302_190824.acc	E	0.058724	1.11132	0.007268	0.034091	0.0111863	0.00384666	0.000818647	0	0	0	0	0	0	0	0
49	55	2018-12-13	07:58:27	W LORCA.MU	Lorca (MURCIA)	LO2	EXLO2	37.6553	-1.6883	5.2	Gravel, sand and red clays	C	LO2_103468_20181213_075809.acc	E	0.04053	0.84544	0.00199	0.0147108	0.00328253	2.13295e-05	0	0	0	0	0	0	0	0	0
50	56	2019-10-25	09:35:48	NW OLVERA.CA	Villanueva de San Juan (SEVILLA)	UMV12				12.5	Sandstone and claystone	B	UMV12_20191025_093540.acc	E	0.044	1.58566	0.01867	0.0905042	0.0172628	0.000554689	0	0	0	0	0	0	0	0	0
1	100	1993-12-23	14:22:35	S BERJA.AL	Adra (ALMERÍA)	ADR	EXAD	36.7504	-3.0124	7.5	Quartzite and schists	B	ADR23D93.V2	N	0.0964733	3.8135	0.0282799	0.682788	0.410762	0.235912	0.141509	0.0827893	0.0154513	0	0	0	0	0	0
2	101	1994-01-04	08:03:15	ALBORÁN NORTE	Adra (ALMERÍA)	ADR	EXAD	36.7504	-3.0124	26.5	Quartzite and schists	B	ADR04E94.V2	N	0.1231	6.4957	0.0346439	1.35566	0.850226	0.521411	0.325754	0.213141	0.072823	0.0136451	0	0	0	0	0
3	102	1994-04-19	23:51:59	W CUEVAS DEL ALMANZORA.AL	Vera (ALMERÍA)	VE2	EXVE2	37.2522	-1.8705	9.6	Quaternary alluvial sediments	C	VER19A94.V2	N	0.0212285	0.35045	0.00123122	7.63471e-05	0	0	0	0	0	0	0	0	0	0	0
4	103	1995-03-17	14:04:14	S CHAUCHINA.GR	Chimeneas (GRANADA)	CHI	EXCH	37.1325	-3.8243	6.6	Quaternary alluvial sediments	C	CHI17M95.V2	N	0.0292261	0.73422	0.00362548	0.00716101	0	0	0	0	0	0	0	0	0	0	0
4	104	1995-03-17	14:04:14	S CHAUCHINA.GR	Santa Fe (GRANADA)	STF	EXSTF	37.1894	-3.7181	5.1	Quaternary alluvial sediments	C	STF17M95.V2	N	0.0201159	0.45762	0.00134384	3.56985e-06	0	0	0	0	0	0	0	0	0	0	0
5	105	1996-01-09	07:36:59	SW CACÍN.GR	Cacín (GRANADA)	CAC	EXCAC	37.06	-3.917	0.7	Conglomerates and lutites	B	CAC09E96.V2	N	0.0335986	0.86321	0.00277036	0.00689833	2.89672e-05	0	0	0	0	0	0	0	0	0	0
6	106	1996-12-28	07:30:37	S SANTA FE.GR	Chimeneas (GRANADA)	CHI	EXCH	37.1325	-3.8243	10	Quaternary alluvial sediments	C	CHI28D96.V2	N	0.0355106	1.1808	0.00645675	0.0201868	0.0016948	0	0	0	0	0	0	0	0	0	0
6	107	1996-12-28	07:30:37	S SANTA FE.GR	Churriana de la Vega (GRANADA)	CHU	EXCHU	37.1478	-3.6461	6.4	Quaternary alluvial sediments	B	CHU28D96.V2	N	0.0336109	0.81182	0.00350616	0.0069961	0.000474386	0	0	0	0	0	0	0	0	0	0
6	108	1996-12-28	07:30:37	S SANTA FE.GR	Granada (GRANADA)	CAB	EXCAB	37.1772	-3.5925	11.4	Conglomerates	B	CMA28D96.V2	N	0.0200609	0.65995	0.00490197	0	0	0	0	0	0	0	0	0	0	0	0
6	109	1996-12-28	07:30:37	S SANTA FE.GR	Santa Fe (GRANADA)	STF	EXSTF	37.1894	-3.7181	3.1	Quaternary alluvial sediments	C	STF28D96.V2	N	0.0480368	1.1111	0.0092477	0.0683274	0.0156043	0.00193708	0	0	0	0	0	0	0	0	0
7	110	1997-02-24	07:09:51	SW AGRÓN.GR	Agrón (GRANADA)	AGR	EXAGR	37.0303	-3.8347	1.4	Calcarenites	B	AGR24F97.V2	N	0.0576792	1.2631	0.00663178	0.0539539	0.0250904	0.00973879	0.0017778	0	0	0	0	0	0	0	0
7	111	1997-02-24	07:09:51	SW AGRÓN.GR	Jayena (GRANADA)	JAY	EXJAY	36.9489	-3.8228	8	Alluvial sediments (sand and silts)	C	JAY24F97.V2	N	0.0444443	1.7994	0.00817813	0.093045	0.0274761	0.00139444	0	0	0	0	0	0	0	0	0
7	112	1997-02-24	07:09:51	SW AGRÓN.GR	Ventas de Huelma (GRANADA)	VEN	EXVEN	37.0672	-3.8211	5.4	Silts and gypsum	B	VDH24F97.V2	N	0.0253685	1.1101	0.00266976	0.000175478	0	0	0	0	0	0	0	0	0	0	0
10	115	1998-11-18	23:18:11	NE JAYENA.GR	Agrón (GRANADA)	AGR	EXAGR	37.0303	-3.8347	8.5	Calcarenites	B	AGR18N98.V2	N	0.0259477	0.58708	0.00206689	0.00103464	0	0	0	0	0	0	0	0	0	0	0
10	116	1998-11-18	23:18:11	NE JAYENA.GR	Dílar (GRANADA)	DIL	EXDI	37.0754	-3.6021	19.8	Alluvial fan sediments	B	DIL18N98.V2	N	0.0267981	0.75606	0.0028301	0.00620068	0	0	0	0	0	0	0	0	0	0	0
11	117	1999-02-02	13:45:17	N MULA.MU	Lorquí (MURCIA)	LOQ	EXLR	38.0825	-1.2534	21.8	Alluvial sediments	C	LOQ02F99_2.V2	N	0.0564056	1.7998	0.0274892	0.19468	0.0462491	0.00786139	0.000891383	0	0	0	0	0	0	0	0
12	118	2003-09-10	20:22:47	SE CHIMENEAS.GR	Chimeneas (GRANADA)	CHI	EXCH	37.1325	-3.8243	2.9	Quaternary alluvial sediments	C	CHI_20030910_202249.ACC	N	0.031659	1.01983	0.004914	0.0224345	0.000238213	0	0	0	0	0	0	0	0	0	0
14	119	2005-01-29	07:41:32	NW ALEDO.MU	Mula (MURCIA)	MUL	EXMU	38.0396	-1.4941	30.9	Quaternary	B	MUL_20050129_074138.ACC	N	0.024137	0.53916	0.006086	0.000651544	0	0	0	0	0	0	0	0	0	0	0
15	120	2007-01-04	23:32:32	E CHAUCHINA.GR	Santa Fe (GRANADA)	STF	EXSTF	37.1894	-3.7181	2.7	Quaternary alluvial sediments	C	STF04E07.V2	N	0.101421	4.1908	0.0227695	0.733204	0.516757	0.361769	0.245993	0.155268	0.040789	0.000207881	0	0	0	0	0
17	121	2008-02-06	17:53:00	S NÍJAR.AL	Níjar (ALMERÍA)	NIJ	EXNIJ	36.9715	-2.207	8.8	Dolostone, breccia and limestone	A	NIJ06F08.V2	N	0.0498539	1.6342	0.00423427	0.0619374	0.0169728	0.00268352	0	0	0	0	0	0	0	0	0
18	122	2008-07-21	02:30:03	SW BARXETA.V	Xàtiva (VALENCIA)	XAT	EXXAT	38.9903	-0.5197	7.9	Marls	B	XAT21L08.V2	N	0.0312033	0.55304	0.00535284	0.00931149	5.84771e-05	0	0	0	0	0	0	0	0	0	0
19	123	2008-10-02	04:02:53	NE CORIPE.SE	Algodonales (CÁDIZ)	ALG	EXAO	36.8801	-5.4049	18.3	Colluvial sediments	C	ALG_2008102_040256.ACC	N	0.024502	1.0407	0.004234	0.000156247	0	0	0	0	0	0	0	0	0	0	0
20	124	2009-11-05	05:39:55	S VENTAS DE HUELMA.GR	Cacín (GRANADA)	CAC	EXCAC	37.06	-3.917	8.5	Conglomerates and lutites	B	CAC05N09.V2	N	0.0438835	1.7568	0.00434649	0.0547444	0.00902047	0.000476786	0	0	0	0	0	0	0	0	0
20	125	2009-11-05	05:39:55	S VENTAS DE HUELMA.GR	Chimeneas (GRANADA)	CHI	EXCH	37.1325	-3.8243	9	Quaternary alluvial sediments	C	CHI_20091105_053958.ACC	N	0.02277	0.5015	0.002431	0.000526648	0	0	0	0	0	0	0	0	0	0	0
21	126	2011-05-11	16:47:26	NE LORCA.MU	Alhama de Murcia (MURCIA)	AM2	EXAHM	37.8415	-1.4344	28	Quaternary sediments	B	AM2_20110511_164719	N	0.03825	1.29542	0.01529	0.0579344	0.00568154	0	0	0	0	0	0	0	0	0	0
22	127	2011-05-11	15:05:13	N LORCA.MU	Lorca (MURCIA)	LOR	EXLO	37.6767	-1.7002	4.8	Conglomerates	B	LOR_20110511_150514.ACC	N	0.27705	13.4654	0.1408	5.2552	3.25698	2.49263	2.02452	1.65394	1.10414	0.720985	0.393923	0.175549	0.0383681	0.00662987	0
21	128	2011-05-11	16:47:26	NE LORCA.MU	Lorca (MURCIA)	LOR	EXLO	37.6767	-1.7002	4.6	Conglomerates	B	LOR_20110511_164726.ACC	N	0.39378	33.1535	0.52798	25.8101	20.1801	16.5068	13.8621	11.7495	8.67717	7.10296	5.49725	4.20699	2.36128	1.25726	0.57353
23	129	2011-05-11	20:37:45	N LORCA.MU	Lorca (MURCIA)	LOR	EXLO	37.6767	-1.7002	6	Conglomerates	B	LOR_20110511_203746.ACC	N	0.059037	2.07108	0.004632	0.079386	0.0328241	0.011469	0.00229142	0	0	0	0	0	0	0	0
21	130	2011-05-11	16:47:26	NE LORCA.MU	Mula (MURCIA)	MUL	EXMU	38.0396	-1.4941	40.6	Quaternary	B	MUL_20110511_164733.ACC	N	0.036025	1.4823	0.014176	0.0733999	0.00208972	0	0	0	0	0	0	0	0	0	0
21	131	2011-05-11	16:47:26	NE LORCA.MU	Zarcilla de Ramos (MURCIA)	ZAR	EXZAR	37.8446	-1.8779	20.3	Quaternary	B	ZAR_20110511_164730.ACC	N	0.025845	2.44523	0.011393	0.00191906	0	0	0	0	0	0	0	0	0	0	0
24	132	2012-02-26	15:31:35	E CACÍN.GR	Cacín (GRANADA)	CAC	EXCAC	37.06	-3.917	1.8	Conglomerates and lutites	B	CAC26F12.V2	N	0.0254246	0.85798	0.00165858	0.00276968	0	0	0	0	0	0	0	0	0	0	0
24	133	2012-02-26	15:31:35	E CACÍN.GR	Ventas de Huelma (GRANADA)	VEN	EXVEN	37.0672	-3.8211	6.7	Silts and gypsum	B	VEN26F12.V2	N	0.0264076	0.37562	0.00128629	0.00155275	0	0	0	0	0	0	0	0	0	0	0
27	136	2013-02-05	21:23:48	NE TORREPEROGIL.J	Torreperogil (JAÉN)	UMV8		38.03	-3.28	9.7	Sandstone	B	UMV8_20130205_212340.ACC	N	0.031723	0.512738	0.001078	0.0023194	2.12539e-05	0	0	0	0	0	0	0	0	0	0
28	137	2013-02-05	21:24:12	NE TORREPEROGIL.J	Torreperogil (JAÉN)	UMV8		38.03	-3.28	8.9	Sandstone	B	UMV8_20130205_212402.ACC	N	0.165557	2.54763	0.016189	0.228374	0.179466	0.140256	0.109489	0.0843848	0.0467331	0.023545	0.00739644	0.00126218	0	0	0
41	149	2016-01-25	04:22:01	ALBORÁN SUR	Melilla (MELILLA)	MEL	EMLI	35.2985	-2.9578	83.8	Limestone	A	MEL_20160125_042216.ACC	N	0.099624	5.59893	0.116928	3.41832	1.67824	0.853726	0.469731	0.252932	0.045427	0	0	0	0	0	0
42	150	2016-01-31	16:25:27	ALBORÁN NORTE	Albuñol (GRANADA)	ABU	EXAL	36.7911	-3.2026	26.6	Travertine	B	ABU_20160131_162532.ACC	N	0.054394	1.07159	0.005523	0.0371166	0.0152348	0.00515347	0.000477774	0	0	0	0	0	0	0	0
43	151	2016-02-22	03:46:03	ALBORÁN SUR	Melilla (MELILLA)	MEL	EMLI	35.2985	-2.9578	69.9	Limestone	A	MEL_20160222_034614.ACC	N	0.021188	0.594745	0.005663	0.000157372	0	0	0	0	0	0	0	0	0	0	0
44	152	2016-03-12	15:04:07	ALBORÁN SUR	Melilla (MELILLA)	MEL	EMLI	35.2985	-2.9578	65.2	Limestone	A	MEL_20160312_150418.ACC	N	0.024196	1.2397	0.004566	0.00403882	0	0	0	0	0	0	0	0	0	0	0
40	154	2015-11-23	08:02:11	NE ALBUÑOL.GR	Albuñol (GRANADA)	ABU	EXAL	36.7911	-3.2026	2.3	Travertine	B	ABU_20151123_080213.acc	N	0.065589	0.990367	0.003259	0.0239085	0.0125714	0.00607409	0.00223881	0.000222895	0	0	0	0	0	0	0
48	156	2018-03-02	19:08:22	SW ALBUDEITE.MU	Mula (MURCIA)	MUL	EXMU	38.0396	-1.4941	9.1	Quaternary	B	MUL_20180302_190824.acc	N	0.029837	0.64232	0.004391	0.00272625	0	0	0	0	0	0	0	0	0	0	0
50	157	2019-10-25	09:35:48	NW OLVERA.CA	Villanueva de San Juan (SEVILLA)	UMV12				12.5	Sandstone and claystone	B	UMV12_20191025_093540.acc	N	0.0317	0.83611	0.00789	0.00911246	9.90472e-05	0	0	0	0	0	0	0	0	0	0

## Sheet: Dn
#_Record	Event_Mag	Depth (km)	Epic_Distance (km)	PGA (g)	PGV (cm/s)	IA (m/s)	ky (g)	Dn (cm)
1	5	8	7.5	0.102869	4.8569	0.0461107	0.02	1.83659
1	5	8	7.5	0.102869	4.8569	0.0461107	0.03	1.10667
1	5	8	7.5	0.102869	4.8569	0.0461107	0.04	0.69262
1	5	8	7.5	0.102869	4.8569	0.0461107	0.05	0.424664
1	5	8	7.5	0.102869	4.8569	0.0461107	0.06	0.239066
1	5	8	7.5	0.102869	4.8569	0.0461107	0.08	0.0508893
1	5	8	7.5	0.102869	4.8569	0.0461107	0.1	0.000637216
2	4.9	2	26.5	0.0507584	2.24	0.0111932	0.02	0.0997754
2	4.9	2	26.5	0.0507584	2.24	0.0111932	0.03	0.0165505
3	4.9	2	96.4	0.0226051	1.6362	0.0101042	0.02	0.00292846
4	3.9	2	5.1	0.0218688	0.73568	0.001597	0.02	0.000647634
5	3.8	2	0.7	0.0313746	1.2685	0.00329386	0.02	0.0186756
5	3.8	2	0.7	0.0313746	1.2685	0.00329386	0.03	0.000102683
7	4.1	1	6.4	0.0308974	0.6661	0.00301573	0.02	0.00532407
7	4.1	1	6.4	0.0308974	0.6661	0.00301573	0.03	4.1389e-05
8	4.1	1	11.4	0.0464328	1.4898	0.0108975	0.02	0.0753224
8	4.1	1	11.4	0.0464328	1.4898	0.0108975	0.03	0.0169941
8	4.1	1	11.4	0.0464328	1.4898	0.0108975	0.04	0.00197072
9	4.1	1	9.7	0.0202016	0.67584	0.0014369	0.02	6.98102e-06
10	4.1	1	3.1	0.0510868	1.5522	0.00881662	0.02	0.0692308
10	4.1	1	3.1	0.0510868	1.5522	0.00881662	0.03	0.0235322
10	4.1	1	3.1	0.0510868	1.5522	0.00881662	0.04	0.00579199
10	4.1	1	3.1	0.0510868	1.5522	0.00881662	0.05	7.74083e-05
11	4.3	6	1.4	0.101349	3.2445	0.0183865	0.02	0.488116
11	4.3	6	1.4	0.101349	3.2445	0.0183865	0.03	0.337603
11	4.3	6	1.4	0.101349	3.2445	0.0183865	0.04	0.230632
11	4.3	6	1.4	0.101349	3.2445	0.0183865	0.05	0.149264
11	4.3	6	1.4	0.101349	3.2445	0.0183865	0.06	0.0902324
11	4.3	6	1.4	0.101349	3.2445	0.0183865	0.08	0.0217414
11	4.3	6	1.4	0.101349	3.2445	0.0183865	0.1	0.000103335
12	4.3	6	8	0.0340412	0.98324	0.00845393	0.02	0.0267858
12	4.3	6	8	0.0340412	0.98324	0.00845393	0.03	0.00154769
13	4.3	6	5.4	0.0253807	1.2416	0.00241495	0.02	0.00597855
16	3.8	3	8.5	0.0362009	0.86075	0.00280482	0.02	0.00283429
17	3.8	3	4.4	0.0227009	0.65976	0.00201024	0.02	0.000318848
18	4.7	1	21.8	0.0541316	0.99587	0.0217138	0.02	0.0686085
18	4.7	1	21.8	0.0541316	0.99587	0.0217138	0.03	0.00844077
18	4.7	1	21.8	0.0541316	0.99587	0.0217138	0.04	0.000503231
19	3.6	3	2.9	0.031992	1.34861	0.00496	0.02	0.00102855
21	4.8	11	30.9	0.025111	0.580191	0.006792	0.02	0.00151938
22	3.8	0	10.5	0.0264749	0.81826	0.00185566	0.02	0.00111325
23	3.8	0	2.7	0.0735134	3.0377	0.0115243	0.02	0.1674
23	3.8	0	2.7	0.0735134	3.0377	0.0115243	0.03	0.0517118
23	3.8	0	2.7	0.0735134	3.0377	0.0115243	0.04	0.0179234
23	3.8	0	2.7	0.0735134	3.0377	0.0115243	0.05	0.00268712
24	4.4	8	22.2	0.027688	1.75461	0.006692	0.02	0.0142731
25	4.3	10	8.8	0.0495072	1.6379	0.00423842	0.02	0.0928277
25	4.3	10	8.8	0.0495072	1.6379	0.00423842	0.03	0.0253367
25	4.3	10	8.8	0.0495072	1.6379	0.00423842	0.04	0.00419747
26	3.6	0	7.9	0.0263903	0.52763	0.00272174	0.02	0.000833659
27	4.7	8	18.3	0.021022	0.830514	0.003724	0.02	4.72041e-05
28	3.9	10	2.6	0.0272998	0.68056	0.00134367	0.02	0.00318838
29	3.9	10	8.5	0.0396629	1.9543	0.00560454	0.02	0.0631269
29	3.9	10	8.5	0.0396629	1.9543	0.00560454	0.03	0.00673929
30	3.9	10	9	0.024132	0.818354	0.002682	0.02	3.0506e-05
31	3.9	10	1.7	0.0220789	0.63431	0.00120805	0.02	0.000495957
32	5.1	4	28	0.04767	2.09385	0.01579	0.02	0.132111
32	5.1	4	28	0.04767	2.09385	0.01579	0.03	0.025905
32	5.1	4	28	0.04767	2.09385	0.01579	0.04	6.3256e-05
33	4.5	2	4.8	0.1189	4.35273	0.02579	0.02	0.513668
33	4.5	2	4.8	0.1189	4.35273	0.02579	0.03	0.231559
33	4.5	2	4.8	0.1189	4.35273	0.02579	0.04	0.107655
33	4.5	2	4.8	0.1189	4.35273	0.02579	0.05	0.0484608
33	4.5	2	4.8	0.1189	4.35273	0.02579	0.06	0.0184074
33	4.5	2	4.8	0.1189	4.35273	0.02579	0.08	0.00117062
34	5.1	4	4.6	0.14365	14.7526	0.10962	0.02	6.26584
34	5.1	4	4.6	0.14365	14.7526	0.10962	0.03	4.3555
34	5.1	4	4.6	0.14365	14.7526	0.10962	0.04	3.17155
34	5.1	4	4.6	0.14365	14.7526	0.10962	0.05	2.34053
34	5.1	4	4.6	0.14365	14.7526	0.10962	0.06	1.73458
34	5.1	4	4.6	0.14365	14.7526	0.10962	0.08	0.94251
34	5.1	4	4.6	0.14365	14.7526	0.10962	0.1	0.410208
34	5.1	4	4.6	0.14365	14.7526	0.10962	0.125	0.0289662
35	3.9	4	6	0.026307	0.833261	0.002079	0.02	0.00354029
36	5.1	4	40.6	0.042596	1.49743	0.016102	0.02	0.0642913
36	5.1	4	40.6	0.042596	1.49743	0.016102	0.03	0.00738265
36	5.1	4	40.6	0.042596	1.49743	0.016102	0.04	0.000243111
37	5.1	4	20.3	0.030624	2.02718	0.014642	0.02	0.0279677
37	5.1	4	20.3	0.030624	2.02718	0.014642	0.03	3.97207e-05
38	3.5	2	1.8	0.0237879	0.51684	0.00127183	0.02	0.000789672
39	3.5	2	6.7	0.030358	0.49963	0.00136051	0.02	0.00374686
39	3.5	2	6.7	0.030358	0.49963	0.00136051	0.03	4.51275e-06
40	3.7	3	9.7	0.024303	0.365415	0.000794	0.02	0.000449101
41	3.9	0	8.9	0.127753	1.64783	0.013795	0.02	0.16056
41	3.9	0	8.9	0.127753	1.64783	0.013795	0.03	0.111532
41	3.9	0	8.9	0.127753	1.64783	0.013795	0.04	0.0776489
41	3.9	0	8.9	0.127753	1.64783	0.013795	0.05	0.0535754
41	3.9	0	8.9	0.127753	1.64783	0.013795	0.06	0.0356324
41	3.9	0	8.9	0.127753	1.64783	0.013795	0.08	0.0149744
41	3.9	0	8.9	0.127753	1.64783	0.013795	0.1	0.00387973
41	3.9	0	8.9	0.127753	1.64783	0.013795	0.125	3.42821e-05
46	3.8	7	2.3	0.029902	0.365352	0.001027	0.02	0.00104037
47	6.3	12	83.8	0.089404	8.69616	0.134717	0.02	3.50065
47	6.3	12	83.8	0.089404	8.69616	0.134717	0.03	1.35634
47	6.3	12	83.8	0.089404	8.69616	0.134717	0.04	0.554028
47	6.3	12	83.8	0.089404	8.69616	0.134717	0.05	0.193035
47	6.3	12	83.8	0.089404	8.69616	0.134717	0.06	0.0659654
47	6.3	12	83.8	0.089404	8.69616	0.134717	0.08	0.00283334
48	4.5	0	26.6	0.02554	0.554153	0.002213	0.02	0.000952681
49	5.1	12	69.9	0.03642	1.27374	0.008754	0.02	0.0299138
49	5.1	12	69.9	0.03642	1.27374	0.008754	0.03	0.00153462
50	4.8	22	65.2	0.034095	1.29771	0.008523	0.02	0.076561
50	4.8	22	65.2	0.034095	1.29771	0.008523	0.03	0.00295424
51	5.2	11	72.2	0.021213	1.05858	0.004479	0.02	0.000151764
52	3.7	0	10.9	0.023209	0.371332	0.000686	0.02	0.000332354
54	3.9	12	9.1	0.058724	1.11132	0.007268	0.02	0.034091
54	3.9	12	9.1	0.058724	1.11132	0.007268	0.03	0.0111863
54	3.9	12	9.1	0.058724	1.11132	0.007268	0.04	0.00384666
54	3.9	12	9.1	0.058724	1.11132	0.007268	0.05	0.000818647
55	3.5	1	5.2	0.04053	0.84544	0.00199	0.02	0.0147108
55	3.5	1	5.2	0.04053	0.84544	0.00199	0.03	0.00328253
55	3.5	1	5.2	0.04053	0.84544	0.00199	0.04	2.13295e-05
56	4.5	0	12.5	0.044	1.58566	0.01867	0.02	0.0905042
56	4.5	0	12.5	0.044	1.58566	0.01867	0.03	0.0172628
56	4.5	0	12.5	0.044	1.58566	0.01867	0.04	0.000554689
100	5	8	7.5	0.0964733	3.8135	0.0282799	0.02	0.682788
100	5	8	7.5	0.0964733	3.8135	0.0282799	0.03	0.410762
100	5	8	7.5	0.0964733	3.8135	0.0282799	0.04	0.235912
100	5	8	7.5	0.0964733	3.8135	0.0282799	0.05	0.141509
100	5	8	7.5	0.0964733	3.8135	0.0282799	0.06	0.0827893
100	5	8	7.5	0.0964733	3.8135	0.0282799	0.08	0.0154513
101	4.9	2	26.5	0.1231	6.4957	0.0346439	0.02	1.35566
101	4.9	2	26.5	0.1231	6.4957	0.0346439	0.03	0.850226
101	4.9	2	26.5	0.1231	6.4957	0.0346439	0.04	0.521411
101	4.9	2	26.5	0.1231	6.4957	0.0346439	0.05	0.325754
101	4.9	2	26.5	0.1231	6.4957	0.0346439	0.06	0.213141
101	4.9	2	26.5	0.1231	6.4957	0.0346439	0.08	0.072823
101	4.9	2	26.5	0.1231	6.4957	0.0346439	0.1	0.0136451
102	3.6	5	9.6	0.0212285	0.35045	0.00123122	0.02	7.63471e-05
103	3.9	2	6.6	0.0292261	0.73422	0.00362548	0.02	0.00716101
104	3.9	2	5.1	0.0201159	0.45762	0.00134384	0.02	3.56985e-06
105	3.8	2	0.7	0.0335986	0.86321	0.00277036	0.02	0.00689833
105	3.8	2	0.7	0.0335986	0.86321	0.00277036	0.03	2.89672e-05
106	4.1	1	10	0.0355106	1.1808	0.00645675	0.02	0.0201868
106	4.1	1	10	0.0355106	1.1808	0.00645675	0.03	0.0016948
107	4.1	1	6.4	0.0336109	0.81182	0.00350616	0.02	0.0069961
107	4.1	1	6.4	0.0336109	0.81182	0.00350616	0.03	0.000474386
109	4.1	1	3.1	0.0480368	1.1111	0.0092477	0.02	0.0683274
109	4.1	1	3.1	0.0480368	1.1111	0.0092477	0.03	0.0156043
109	4.1	1	3.1	0.0480368	1.1111	0.0092477	0.04	0.00193708
110	4.3	6	1.4	0.0576792	1.2631	0.00663178	0.02	0.0539539
110	4.3	6	1.4	0.0576792	1.2631	0.00663178	0.03	0.0250904
110	4.3	6	1.4	0.0576792	1.2631	0.00663178	0.04	0.00973879
110	4.3	6	1.4	0.0576792	1.2631	0.00663178	0.05	0.0017778
111	4.3	6	8	0.0444443	1.7994	0.00817813	0.02	0.093045
111	4.3	6	8	0.0444443	1.7994	0.00817813	0.03	0.0274761
111	4.3	6	8	0.0444443	1.7994	0.00817813	0.04	0.00139444
112	4.3	6	5.4	0.0253685	1.1101	0.00266976	0.02	0.000175478
115	3.8	3	8.5	0.0259477	0.58708	0.00206689	0.02	0.00103464
116	3.8	3	19.8	0.0267981	0.75606	0.0028301	0.02	0.00620068
117	4.7	1	21.8	0.0564056	1.7998	0.0274892	0.02	0.19468
117	4.7	1	21.8	0.0564056	1.7998	0.0274892	0.03	0.0462491
117	4.7	1	21.8	0.0564056	1.7998	0.0274892	0.04	0.00786139
117	4.7	1	21.8	0.0564056	1.7998	0.0274892	0.05	0.000891383
118	3.6	3	2.9	0.031659	1.01983	0.004914	0.02	0.0224345
118	3.6	3	2.9	0.031659	1.01983	0.004914	0.03	0.000238213
119	4.8	11	30.9	0.024137	0.53916	0.006086	0.02	0.000651544
120	3.8	0	2.7	0.101421	4.1908	0.0227695	0.02	0.733204
120	3.8	0	2.7	0.101421	4.1908	0.0227695	0.03	0.516757
120	3.8	0	2.7	0.101421	4.1908	0.0227695	0.04	0.361769
120	3.8	0	2.7	0.101421	4.1908	0.0227695	0.05	0.245993
120	3.8	0	2.7	0.101421	4.1908	0.0227695	0.06	0.155268
120	3.8	0	2.7	0.101421	4.1908	0.0227695	0.08	0.040789
120	3.8	0	2.7	0.101421	4.1908	0.0227695	0.1	0.000207881
121	4.3	10	8.8	0.0498539	1.6342	0.00423427	0.02	0.0619374
121	4.3	10	8.8	0.0498539	1.6342	0.00423427	0.03	0.0169728
121	4.3	10	8.8	0.0498539	1.6342	0.00423427	0.04	0.00268352
122	3.6	0	7.9	0.0312033	0.55304	0.00535284	0.02	0.00931149
122	3.6	0	7.9	0.0312033	0.55304	0.00535284	0.03	5.84771e-05
123	4.7	8	18.3	0.024502	1.0407	0.004234	0.02	0.000156247
124	3.9	10	8.5	0.0438835	1.7568	0.00434649	0.02	0.0547444
124	3.9	10	8.5	0.0438835	1.7568	0.00434649	0.03	0.00902047
124	3.9	10	8.5	0.0438835	1.7568	0.00434649	0.04	0.000476786
125	3.9	10	9	0.02277	0.5015	0.002431	0.02	0.000526648
126	5.1	4	28	0.03825	1.29542	0.01529	0.02	0.0579344
126	5.1	4	28	0.03825	1.29542	0.01529	0.03	0.00568154
127	4.5	2	4.8	0.27705	13.4654	0.1408	0.02	5.2552
127	4.5	2	4.8	0.27705	13.4654	0.1408	0.03	3.25698
127	4.5	2	4.8	0.27705	13.4654	0.1408	0.04	2.49263
127	4.5	2	4.8	0.27705	13.4654	0.1408	0.05	2.02452
127	4.5	2	4.8	0.27705	13.4654	0.1408	0.06	1.65394
127	4.5	2	4.8	0.27705	13.4654	0.1408	0.08	1.10414
127	4.5	2	4.8	0.27705	13.4654	0.1408	0.1	0.720985
127	4.5	2	4.8	0.27705	13.4654	0.1408	0.125	0.393923
127	4.5	2	4.8	0.27705	13.4654	0.1408	0.15	0.175549
127	4.5	2	4.8	0.27705	13.4654	0.1408	0.2	0.0383681
127	4.5	2	4.8	0.27705	13.4654	0.1408	0.25	0.00662987
128	5.1	4	4.6	0.39378	33.1535	0.52798	0.02	25.8101
128	5.1	4	4.6	0.39378	33.1535	0.52798	0.03	20.1801
128	5.1	4	4.6	0.39378	33.1535	0.52798	0.04	16.5068
128	5.1	4	4.6	0.39378	33.1535	0.52798	0.05	13.8621
128	5.1	4	4.6	0.39378	33.1535	0.52798	0.06	11.7495
128	5.1	4	4.6	0.39378	33.1535	0.52798	0.08	8.67717
128	5.1	4	4.6	0.39378	33.1535	0.52798	0.1	7.10296
128	5.1	4	4.6	0.39378	33.1535	0.52798	0.125	5.49725
128	5.1	4	4.6	0.39378	33.1535	0.52798	0.15	4.20699
128	5.1	4	4.6	0.39378	33.1535	0.52798	0.2	2.36128
128	5.1	4	4.6	0.39378	33.1535	0.52798	0.25	1.25726
128	5.1	4	4.6	0.39378	33.1535	0.52798	0.3	0.57353
129	3.9	4	6	0.059037	2.07108	0.004632	0.02	0.079386
129	3.9	4	6	0.059037	2.07108	0.004632	0.03	0.0328241
129	3.9	4	6	0.059037	2.07108	0.004632	0.04	0.011469
129	3.9	4	6	0.059037	2.07108	0.004632	0.05	0.00229142
130	5.1	4	40.6	0.036025	1.4823	0.014176	0.02	0.0733999
130	5.1	4	40.6	0.036025	1.4823	0.014176	0.03	0.00208972
131	5.1	4	20.3	0.025845	2.44523	0.011393	0.02	0.00191906
132	3.5	2	1.8	0.0254246	0.85798	0.00165858	0.02	0.00276968
133	3.5	2	6.7	0.0264076	0.37562	0.00128629	0.02	0.00155275
136	3.7	3	9.7	0.031723	0.512738	0.001078	0.02	0.0023194
136	3.7	3	9.7	0.031723	0.512738	0.001078	0.03	2.12539e-05
137	3.9	0	8.9	0.165557	2.54763	0.016189	0.02	0.228374
137	3.9	0	8.9	0.165557	2.54763	0.016189	0.03	0.179466
137	3.9	0	8.9	0.165557	2.54763	0.016189	0.04	0.140256
137	3.9	0	8.9	0.165557	2.54763	0.016189	0.05	0.109489
137	3.9	0	8.9	0.165557	2.54763	0.016189	0.06	0.0843848
137	3.9	0	8.9	0.165557	2.54763	0.016189	0.08	0.0467331
137	3.9	0	8.9	0.165557	2.54763	0.016189	0.1	0.023545
137	3.9	0	8.9	0.165557	2.54763	0.016189	0.125	0.00739644
137	3.9	0	8.9	0.165557	2.54763	0.016189	0.15	0.00126218
149	6.3	12	83.8	0.099624	5.59893	0.116928	0.02	3.41832
149	6.3	12	83.8	0.099624	5.59893	0.116928	0.03	1.67824
149	6.3	12	83.8	0.099624	5.59893	0.116928	0.04	0.853726
149	6.3	12	83.8	0.099624	5.59893	0.116928	0.05	0.469731
149	6.3	12	83.8	0.099624	5.59893	0.116928	0.06	0.252932
149	6.3	12	83.8	0.099624	5.59893	0.116928	0.08	0.045427
150	4.5	0	26.6	0.054394	1.07159	0.005523	0.02	0.0371166
150	4.5	0	26.6	0.054394	1.07159	0.005523	0.03	0.0152348
150	4.5	0	26.6	0.054394	1.07159	0.005523	0.04	0.00515347
150	4.5	0	26.6	0.054394	1.07159	0.005523	0.05	0.000477774
151	5.1	12	69.9	0.021188	0.594745	0.005663	0.02	0.000157372
152	4.8	22	65.2	0.024196	1.2397	0.004566	0.02	0.00403882
155	4.2	12	12.6	0.157225	2.5037	0.048539	0.02	0.455978
155	4.2	12	12.6	0.157225	2.5037	0.048539	0.03	0.331736
155	4.2	12	12.6	0.157225	2.5037	0.048539	0.04	0.24961
155	4.2	12	12.6	0.157225	2.5037	0.048539	0.05	0.189701
155	4.2	12	12.6	0.157225	2.5037	0.048539	0.06	0.139652
155	4.2	12	12.6	0.157225	2.5037	0.048539	0.08	0.0643478
155	4.2	12	12.6	0.157225	2.5037	0.048539	0.1	0.0203568
155	4.2	12	12.6	0.157225	2.5037	0.048539	0.125	0.000531456
156	3.9	12	9.1	0.029837	0.64232	0.004391	0.02	0.00272625
157	4.5	0	12.5	0.0317	0.83611	0.00789	0.02	0.00911246
157	4.5	0	12.5	0.0317	0.83611	0.00789	0.03	9.90472e-05
